# Supplementary material for: Whole-genome sequencing of glioblastoma reveals enrichment of non-coding constraint mutations in known and novel genes
Source: Genome Biol. 2020 Jun 9;21:127. doi: 10.1186/s13059-020-02035-x (PMC7281935; doi:10.1186/s13059-020-02035-x)
Supplement: Supplementary file 2 — Additional file 2: Table S1. TCGA top 20 GBM genes that overlap with SweGBM-1 cohort. [file 13059_2020_2035_MOESM2_ESM.xlsx]

## Sheet: Additional file 2 - Table S1
Additional file 2: Table S1 – TCGA top 20 GBM genes that overlap with SweGBM-1 cohort
Rank of Top 20 genes in TCGA GBM	HUGO symbol	Gene description	No. of cases in TCGA	% affected	No. of cases in SweGBM-1	% affected2
1	PTEN	phosphatase and tensin homolog	137	35	13	34
2	TTN	titin	128	33	10	26
3	TP53	tumor protein p53	124	32	16	42
4	EGFR	epidermal growth factor receptor	106	27	12	32
5	FLG	filaggrin	78	20	6	16
6	MUC16	mucin 16, cell surface associated	71	18	4	11
7	NF1	neurofibromin 1	51	13	5	13
8	RYR2	ryanodine receptor 2 (cardiac)	47	12	7	18
9	SYNE1	spectrin repeat containing, nuclear envelope 1	45	11	1	3
10	PKHD1	polycystic kidney and hepatic disease 1 (autosomal recessive)	45	11	1	3
11	HMCN1	hemicentin 1	45	11	1	3
12	PIK3R1	phosphoinositide-3-kinase, regulatory subunit 1 (alpha)	43	11	3	8
13	SPTA1	spectrin, alpha, erythrocytic 1	43	11	2	5
14	RB1	retinoblastoma 1	42	11	3	8
15	ATRX	alpha thalassemia/mental retardation syndrome X-linked	41	10	3	8
16	PIK3CA	phosphatidylinositol-4,5-bisphosphate 3-kinase, catalytic subunit alpha	40	10	8	21
17	OBSCN	obscurin, cytoskeletal calmodulin and titin-interacting RhoGEF	40	10	3	8
18	APOB	apolipoprotein B	39	10	0	0
19	FLG2	filaggrin family member 2	39	10	0	0
20	LRP2	low density lipoprotein receptor-related protein 2	38	10	2	5
