# Supplementary material for: Whole-genome sequencing of glioblastoma reveals enrichment of non-coding constraint mutations in known and novel genes
Source: Genome Biol. 2020 Jun 9;21:127. doi: 10.1186/s13059-020-02035-x (PMC7281935; doi:10.1186/s13059-020-02035-x)
Supplement: Supplementary file 3 — Additional file 3: Table S2. Intersection of alterations in SweGBM-1 FMGs with TCGA-GBM dataset and with pan-cancer databases of COSMIC, cBioPortal and CancerHotspots. [file 13059_2020_2035_MOESM3_ESM.xlsx]

## Sheet: Additional file 3 - Table S2
Additional file 3: Table S2 – Intersection of alterations in SweGBM-1 FMGs with TCGA-GBM dataset and with pan-cancer databases of COSMIC, cBioPortal and CancerHotspots.
SweGBM-1 FMG	Protein Change	Seen in TCGA?	Seen in other Cancers (COSMIC) ?	Cancer Hotspot (MSKK)?	Found in curated set of non-redundant studies (158 studies and 42,039 samples)	Cancer Types
TP53	P152L	No	11	Yes	18	Activated B-cell Type, Bladder Urothelial Carcinoma, Breast Invasive Ductal Carcinoma, Colon Adenocarcinoma, Colorectal Adenocarcinoma, Cutaneous Melanoma, Diffuse Type Stomach Adenocarcinoma, Esophageal Adenocarcinoma, Esophageal Squamous Cell Carcinoma, Head and Neck Squamous Cell Carcinoma, Leiomyosarcoma, Lung Adenocarcinoma, Lung Squamous Cell Carcinoma, Medullary Carcinoma of the Colon, Oli…
TP53	V216M	Yes	15	Yes	16	Astrocytoma, Breast Invasive Ductal Carcinoma, Breast Invasive Lobular Carcinoma, Colon Adenocarcinoma, Diffuse Large B-Cell Lymphoma, NOS, Ductal Carcinoma In Situ (DCIS), Esophageal Adenocarcinoma, Gastrointestinal Stromal Tumor, Glioblastoma Multiforme, Head and Neck Squamous Cell Carcinoma, Hypopharynx Squamous Cell Carcinoma, Lung Adenocarcinoma, Pancreatic Adenocarcinoma, Serous Ovarian Can…
TP53	K132R	No	10	Yes	18	Astrocytoma, Breast Invasive Ductal Carcinoma, Colon Adenocarcinoma, Colorectal Adenocarcinoma, Esophageal Adenocarcinoma, High-Grade Serous Ovarian Cancer, Leiomyosarcoma, Lung Adenocarcinoma, Lung Squamous Cell Carcinoma, Metaplastic Breast Cancer, Oligoastrocytoma, Pancreatic Adenocarcinoma, Pleural Mesothelioma, Prostate Adenocarcinoma, Serous Ovarian Cancer, Small Cell Lung Cancer, Undiffere…
TP53	A88fs	No	1	No	0	-
TP53	Y126C	No	5	Yes	12	Ampullary Carcinoma, Breast Invasive Ductal Carcinoma, Breast Mixed Ductal and Lobular Carcinoma, Colon Adenocarcinoma, Colorectal Adenocarcinoma, Esophageal Adenocarcinoma, Head and Neck Squamous Cell Carcinoma, Lung Adenocarcinoma, Lung Squamous Cell Carcinoma, Pancreatic Adenocarcinoma, Rectal Adenocarcinoma, Uterine Endometrioid Carcinoma
TP53	G199E	No	1	No	4	Bladder Urothelial Carcinoma, Cutaneous Squamous Cell Carcinoma, Leiomyosarcoma, Lung Adenocarcinoma
TP53	C135W	No	8	Yes	5	Breast Invasive Ductal Carcinoma, Colorectal Adenocarcinoma, Lung Squamous Cell Carcinoma, Prostate Adenocarcinoma, B-Lymphoblastic Leukemia/Lymphoma
TP53	R181C	No	8	Yes	11	Angiosarcoma, Astrocytoma, Breast Invasive Ductal Carcinoma, Colorectal Adenocarcinoma, Cutaneous Melanoma, Esophageal Adenocarcinoma, Lung Squamous Cell Carcinoma, Prostate Adenocarcinoma, Small Cell Lung Cancer, Stomach Adenocarcinoma, Uterine Carcinosarcoma/Uterine Malignant Mixed Mullerian Tumor
TP53	R273C	Yes	33	Yes	74	Acute Myeloid Leukemia, Adenocarcinoma of the Gastroesophageal Junction, Adrenocortical Carcinoma, Ampullary Carcinoma, Anal Squamous Cell Carcinoma, Anaplastic Astrocytoma, Anaplastic Oligoastrocytoma, Anaplastic Oligodendroglioma, Astrocytoma, Bladder Urothelial Carcinoma, Breast Invasive Carcinoma, NOS, Breast Invasive Ductal Carcinoma, Castration-Resistant Prostate Cancer, Chromophobe Renal C…
TP53	C141F	No	1	Yes	2	Head and Neck Squamous Cell Carcinoma, Lung Adenocarcinoma
TP53	Y163D	No	3	Yes	3	Breast Invasive Ductal Carcinoma, Cutaneous Melanoma, Lung Adenocarcinoma
TP53	V216M	Yes	15	Yes	16	Astrocytoma, Breast Invasive Ductal Carcinoma, Breast Invasive Lobular Carcinoma, Colon Adenocarcinoma, Diffuse Large B-Cell Lymphoma, NOS, Ductal Carcinoma In Situ (DCIS), Esophageal Adenocarcinoma, Gastrointestinal Stromal Tumor, Glioblastoma Multiforme, Head and Neck Squamous Cell Carcinoma, Hypopharynx Squamous Cell Carcinoma, Lung Adenocarcinoma, Pancreatic Adenocarcinoma, Serous Ovarian Can…
TP53	R342*	Yes	33	Yes	59	Adenocarcinoma of the Gastroesophageal Junction, Adenoid Cystic Carcinoma, Adenosquamous Carcinoma of the Pancreas, Anaplastic Astrocytoma, Angiosarcoma, Astrocytoma, Bladder Squamous Cell Carcinoma, Bladder Urothelial Carcinoma, Breast Invasive Cancer, NOS, Breast Invasive Ductal Carcinoma, Breast Invasive Lobular Carcinoma, Breast Mixed Ductal and Lobular Carcinoma, Cancer of Unknown Primary, C…
TP53	G266V	Yes	13	Yes	17	Bladder/Urinary Tract, Breast Invasive Ductal Carcinoma, Chronic Lymphocytic Leukemia/Small Lymphocytic Lymphoma , Colon Adenocarcinoma, Glioblastoma Multiforme, Head and Neck Squamous Cell Carcinoma, Hepatocellular Carcinoma, Large Cell Neuroendocrine Carcinoma, Lung Adenocarcinoma, Lung Squamous Cell Carcinoma, Pancreatic Adenocarcinoma, Prostate Adenocarcinoma, Rectal Adenocarcinoma, Serous Ov…
TP53	R282G	No	9	Yes	10	Activated B-cell Type, Breast Invasive Carcinoma (NOS), Esophageal Squamous Cell Carcinoma, Glioblastoma Multiforme, Head and Neck Squamous Cell Carcinoma, Lung Adenocarcinoma, Pancreatic Adenocarcinoma, Stomach Adenocarcinoma, Upper Tract Urothelial Carcinoma, Uterine Leiomyosarcoma
TP53	R110C	No	4	Yes	7	Colorectal Adenocarcinoma, Cutaneous Squamous Cell Carcinoma, Esophageal Squamous Cell Carcinoma, Lung Adenocarcinoma, Medullary Carcinoma of the Colon, Prostate Adenocarcinoma, Upper Tract Urothelial Carcinoma
PTEN	E43fs	No	0	No	0	-
PTEN	Y29fs	No	0	No	0	-
PTEN	F271S	Yes	2	No	3	Breast Invasive Ductal Carcinoma, Glioblastoma Multiforme, Lung Adenocarcinoma
PTEN	Y27N	No	3	Yes	3	Cutaneous Melanoma, Glioblastoma Multiforme, Poorly Differentiated Thyroid Cancer
PTEN	P204A	No	0	No	0	-
PTEN	D107A	No	0	No	0	-
PTEN	244_245insSAA	No	0	No	0	-
PTEN	C124Y	No	1	Yes	2	Colon Adenocarcinoma, Poorly Differentiated Thyroid Cancer
PTEN	Y240*	No	2	No	2	Colorectal Adenocarcinoma, Uterine Endometrioid Carcinoma
PTEN	noData	No	0	No	0	-
PTEN	G208D	No	0	No	0	-
PTEN	R233*	Yes	14	Yes	24	Breast Invasive Cancer, NOS, Breast Invasive Lobular Carcinoma, Cervical Squamous Cell Carcinoma, Colon Adenocarcinoma, Colorectal Adenocarcinoma, Diffuse Large B-Cell Lymphoma, NOS, Endometrioid Ovarian Cancer, Germinal Center B-Cell Type, Glioblastoma Multiforme, Intestinal Type Stomach Adenocarcinoma, Lung Adenocarcinoma, Melanoma, Pancreatic Neuroendocrine Tumor, Poorly Differentiated Thyroid…
PTEN	A126T	No	0	No	3	Breast Invasive Ductal Carcinoma, Medulloblastoma, Uterine Endometrioid Carcinoma
EGFR	A289T	Yes	1	Yes	4	Anaplastic Astrocytoma, Glioblastoma Multiforme, Head and Neck Squamous Cell Carcinoma, Lung Adenocarcinoma
EGFR	A289D	Yes	1	Yes	2	Anaplastic Astrocytoma, Glioblastoma Multiforme
EGFR	G598V	Yes	4	Yes	6	Anaplastic Astrocytoma, Astrocytoma, Glioblastoma Multiforme, Lung Adenocarcinoma, Oligoastrocytoma, B-Lymphoblastic Leukemia/Lymphoma
EGFR	D984Y	No	0	No	0	-
EGFR	A289T	Yes	1	Yes	4	Anaplastic Astrocytoma, Glioblastoma Multiforme, Head and Neck Squamous Cell Carcinoma, Lung Adenocarcinoma
EGFR	R108K	Yes	2	Yes	5	Anaplastic Astrocytoma, Astrocytoma, Glioblastoma Multiforme, Oligodendroglioma, Stomach Adenocarcinoma
EGFR	V774M	Yes	1	No	3	Astrocytoma, Glioblastoma Multiforme, Malignant Phyllodes Tumor of the Breast
EGFR	G598V	Yes	4	Yes	6	Anaplastic Astrocytoma, Astrocytoma, Glioblastoma Multiforme, Lung Adenocarcinoma, Oligoastrocytoma, B-Lymphoblastic Leukemia/Lymphoma
EGFR	L858R	No	4	Yes	6	Large Cell Neuroendocrine Carcinoma, Lung Adenocarcinoma, Lung Adenosquamous Carcinoma, Lung Squamous Cell Carcinoma, Non-Small Cell Lung Cancer, Rectal Adenocarcinoma
EGFR	D256Y	Yes	1	No	1	Glioblastoma Multiforme
EGFR	G63R	Yes	1	No	1	Glioblastoma Multiforme
EGFR	G598V	Yes	4	Yes	6	Anaplastic Astrocytoma, Astrocytoma, Glioblastoma Multiforme, Lung Adenocarcinoma, Oligoastrocytoma, B-Lymphoblastic Leukemia/Lymphoma
PIK3CA	H1047R	Yes	35	Yes	83	Acral Melanoma, Adenoid Cystic Carcinoma, Adrenocortical Carcinoma, Ampullary Carcinoma, Anaplastic Astrocytoma, Anaplastic Oligodendroglioma, Anaplastic Thyroid Cancer, Appendiceal Adenocarcinoma, Astrocytoma, Bladder Urothelial Carcinoma, Breast, Breast Invasive Cancer, NOS, Breast Invasive Carcinoma (NOS), Breast Invasive Carcinoma, NOS, Breast Invasive Ductal Carcinoma, Breast Invasive Lobula…
PIK3CA	K711N	No	1	No	1	Astrocytoma
PIK3CA	L712I	No	0	No	0	-
PIK3CA	K111E	No	7	Yes	14	Ampullary Carcinoma, Breast Invasive Ductal Carcinoma, Breast Invasive Lobular Carcinoma, Breast Mixed Ductal and Lobular Carcinoma, Colon Adenocarcinoma, Colorectal Adenocarcinoma, Head and Neck Squamous Cell Carcinoma, Intestinal Type Stomach Adenocarcinoma, Intrahepatic Cholangiocarcinoma, Oligodendroglioma, Stomach Adenocarcinoma, Uterine Carcinosarcoma/Uterine Malignant Mixed Mullerian Tumor…
PIK3CA	E453G	No	0	No	0	-
PIK3CA	H1047Q	No	4	Yes	7	Breast Invasive Ductal Carcinoma, Cervical Squamous Cell Carcinoma, Colon Adenocarcinoma, Esophagogastric Adenocarcinoma, Head and Neck Squamous Cell Carcinoma, Renal Clear Cell Carcinoma, Uterine Endometrioid Carcinoma
PIK3CA	R88Q	Yes	10	Yes	36	Ampullary Carcinoma, Anaplastic Oligodendroglioma, Angiosarcoma, Bladder/Urinary Tract, Bladder Urothelial Carcinoma, Breast Invasive Carcinoma, NOS, Breast Invasive Ductal Carcinoma, Breast Invasive Lobular Carcinoma, Breast Mixed Ductal and Lobular Carcinoma, Cancer of Unknown Primary, Cervical Squamous Cell Carcinoma, Clear Cell Ovarian Cancer, Colon Adenocarcinoma, Colorectal Adenocarcinoma, …
PIK3CA	C378F	No	2	Yes	5	Breast Invasive Lobular Carcinoma, High-Grade Serous Ovarian Cancer, Invasive Breast Carcinoma, Pancreatic Adenocarcinoma, Uterine Endometrioid Carcinoma
TTN	G1107S	No	0	No	0	-
TTN	I9463T	No	0	No	0	-
TTN	I443V	No	0	No	0	-
TTN	D2511E	No	0	No	0	-
TTN	K11224R	No	0	No	0	-
TTN	R23411C	No	0	No	2	Ampullary Carcinoma, Colorectal Adenocarcinoma
TTN	G23041S	No	0	No	1	Cutaneous Melanoma
TTN	E23630G	No	0	No	0	-
TTN	R18064C	No	0	No	1	Pleural Mesothelioma
TTN	P10296S	No	0	No	1	Cutaneous Melanoma
RYR2	T2529A	No	0	No	0	-
RYR2	V4125I	No	2	No	4	Astrocytoma, Bladder Urothelial Carcinoma, Esophageal Squamous Cell Carcinoma, Head and Neck Squamous Cell Carcinoma
RYR2	C2330G	No	0	No	0	-
RYR2	R389C	No	1	No	0	-
RYR2	P3652T	No	0	No	0	-
RYR2	E4179K	No	1	No	1	Prostate Adenocarcinoma
RYR2	A2387T	No	0	No	1	Uterine Endometrioid Carcinoma
FLG	T3600P	No	0	No	0	-
FLG	R1589C	No	1	No	2	Lung Squamous Cell Carcinoma, Pancreatic Adenocarcinoma
FLG	R1987H	No	4	No	3	Astrocytoma, Prostate Adenocarcinoma, Uterine Endometrioid Carcinoma
FLG	R1656C	No	1	No	0	-
FLG	L1943I	No	0	No	0	-
FLG	S4046L	No	1	No	2	Colon Adenocarcinoma, Desmoplastic/Nodular Medulloblastoma
DCHS2	P2851L	No	1	No	2	Cutaneous Melanoma, Small Cell Lung Cancer
DCHS2	T2767M	No	0	No	1	Uterine Endometrioid Carcinoma
DCHS2	K2292N	No	0	No	0	-
DCHS2	E586K	No	2	No	2	Bladder Urothelial Carcinoma, Uterine Endometrioid Carcinoma
DCHS2	N1874Y	No	0	No	0	-
NF1	R2517*	No	3	No	4	Bladder Urothelial Carcinoma, Breast Invasive Ductal Carcinoma, Cutaneous Melanoma, Desmoplastic Melanoma
NF1	E91fs	No	0	No	0	-
NF1	noData	No	0	No	0	-
NF1	N970fs	No	0	No	0	-
NF1	LL1252del	No	0	No	0	-
HRNR	H806N	No	0	No	0	-
HRNR	R291H	No	1	No	1	Stomach Adenocarcinoma
HRNR	R1704Q	No	2	No	1	Germinal Center B-Cell Type
HRNR	R1832H	No	0	No	0	-
MUC16	V5683I	No	1	No	1	Prostate Adenocarcinoma
MUC16	A12537T	No	0	No	0	-
MUC16	T945M	Yes	1	No	3	Cervical Squamous Cell Carcinoma, Glioblastoma Multiforme, Head and Neck Squamous Cell Carcinoma
MUC16	S4793I	No	0	No	0	-
SDK1	R1395W	No	0	No	0	-
SDK1	V868L	No	0	No	0	-
SDK1	G1795R	No	0	No	0	-
SDK1	T377M	No	1	No	1	Stomach Adenocarcinoma
