# Supplementary material for: Whole-genome sequencing of glioblastoma reveals enrichment of non-coding constraint mutations in known and novel genes
Source: Genome Biol. 2020 Jun 9;21:127. doi: 10.1186/s13059-020-02035-x (PMC7281935; doi:10.1186/s13059-020-02035-x)
Supplement: Supplementary file 4 — Additional file 4: Table S3. List of Key GBM genes (n = 78), pooled from SweGBM-1 FMGs and TCGA-GBM SMGs. [file 13059_2020_2035_MOESM4_ESM.xlsx]

## Sheet: Additional file 4 - Table S3
Additional file 4: Table S3 – List of Key GBM genes (n = 78), pooled from SweGBM-1 FMGs and TCGA-GBM SMGs.
HUGO Gene Name	Protein coding changes observed in SweGBM-1?	Protein coding changes observed in TCGA?	Gene Description
TP53	Yes	Yes	tumor protein p53
PTEN	Yes	Yes	phosphatase and tensin homolog
EGFR	Yes	Yes	epidermal growth factor receptor
TTN	Yes	No	titin
PIK3CA	Yes	Yes	phosphatidylinositol-4,5-bisphosphate 3-kinase catalytic subunit alpha
RYR2	Yes	No	ryanodine receptor 2
FLG	Yes	No	filaggrin
DCHS2	Yes	No	dachsous cadherin-related 2
NF1	Yes	Yes	neurofibromin 1
HRNR	Yes	No	hornerin
MUC16	Yes	No	mucin 16, cell surface associated
SDK1	Yes	No	sidekick cell adhesion molecule 1
ATRX	Yes	Yes	ATRX, chromatin remodeler
PIK3R1	Yes	Yes	phosphoinositide-3-kinase regulatory subunit 1
IDH1	No	Yes	isocitrate dehydrogenase 1
BRAF	No	Yes	B-Raf proto-oncogene, serine/threonine kinase
RB1	Yes	Yes	RB transcriptional corepressor 1
SPTA1	Yes	Yes	spectrin alpha, erythrocytic 1
GABRA6	Yes	Yes	gamma-aminobutyric acid type A receptor alpha6 subunit
KEL	Yes	Yes	Kell blood group, metallo-endopeptidase
CDH18	Yes	Yes	cadherin 18
SEMA3C	No	Yes	semaphorin 3C
RPL5	Yes	Yes	ribosomal protein L5
TPTE2	Yes	Yes	transmembrane phosphoinositide 3-phosphatase and tensin homolog 2
OR5AR1	No	Yes	olfactory receptor family 5 subfamily AR member 1
OR8K3	No	Yes	olfactory receptor family 8 subfamily K member 3
STAG2	No	Yes	stromal antigen 2
SEMG1	No	Yes	semenogelin I
PDGFRA	No	Yes	platelet derived growth factor receptor alpha
ADAM29	Yes	Yes	ADAM metallopeptidase domain 29
NLRP5	No	Yes	NLR family pyrin domain containing 5
WNT2	Yes	Yes	Wnt family member 2
ABCC9	No	Yes	ATP binding cassette subfamily C member 9
SULT1B1	No	Yes	sulfotransferase family 1B member 1
LZTR1	Yes	Yes	leucine zipper like transcription regulator 1
UGT2A3	No	Yes	UDP glucuronosyltransferase family 2 member A3
CALCR	No	Yes	calcitonin receptor
QKI	Yes	Yes	QKI, KH domain containing RNA binding
IL18RAP	No	Yes	interleukin 18 receptor accessory protein
COL1A2	No	Yes	collagen type I alpha 2 chain
OR5W2	No	Yes	olfactory receptor family 5 subfamily W member 2
ABCB1	Yes	Yes	ATP binding cassette subfamily B member 1
ZPBP	Yes	Yes	zona pellucida binding protein
OR5D18	No	Yes	olfactory receptor family 5 subfamily D member 18
LRFN5	Yes	Yes	leucine rich repeat and fibronectin type III domain containing 5
DCAF12L2	No	Yes	DDB1 and CUL4 associated factor 12 like 2
LRRC55	No	Yes	leucine rich repeat containing 55
SEMA3E	No	Yes	semaphorin 3E
OR5D13	No	Yes	olfactory receptor family 5 subfamily D member 13 gene/pseudogene
UGT2B28	Yes	Yes	UDP glucuronosyltransferase family 2 member B28
SLC5A7	No	Yes	solute carrier family 5 member 7
LUM	No	Yes	lumican
GABRB2	Yes	Yes	gamma-aminobutyric acid type A receptor beta2 subunit
ZNF99	No	Yes	zinc finger protein 99
OR5P2	No	Yes	olfactory receptor family 5 subfamily P member 2
SLC26A3	No	Yes	solute carrier family 26 member 3
PCDH11X	Yes	Yes	protocadherin 11 X-linked
CNTNAP2	No	Yes	contactin associated protein-like 2
PIK3C2G	No	Yes	phosphatidylinositol-4-phosphate 3-kinase catalytic subunit type 2 gamma
IL4R	No	Yes	interleukin 4 receptor
PSG8	No	Yes	pregnancy specific beta-1-glycoprotein 8
UGT2B4	Yes	Yes	UDP glucuronosyltransferase family 2 member B4
SCN9A	Yes	Yes	sodium voltage-gated channel alpha subunit 9
FOXR2	No	Yes	forkhead box R2
TMEM147	No	Yes	transmembrane protein 147
HCN1	Yes	Yes	hyperpolarization activated cyclic nucleotide gated potassium channel 1
AFM	No	Yes	afamin
DYNC1I1	No	Yes	dynein cytoplasmic 1 intermediate chain 1
GABRA1	No	Yes	gamma-aminobutyric acid type A receptor alpha1 subunit
TGFA	No	Yes	transforming growth factor alpha
POTEF	No	Yes	POTE ankyrin domain family member F
CFAP47/CHDC2	No	Yes	cilia and flagella associated protein 47
TRAT1	No	Yes	T cell receptor associated transmembrane adaptor 1
OR4D5	No	Yes	olfactory receptor family 4 subfamily D member 5
KLK6	Yes	Yes	kallikrein related peptidase 6
CDH9	Yes	Yes	cadherin 9
KRTAP20-2	No	Yes	keratin associated protein 20-2
TRPV6	Yes	Yes	transient receptor potential cation channel subfamily V member 6
