# Supplementary material for: Whole-genome sequencing of glioblastoma reveals enrichment of non-coding constraint mutations in known and novel genes
Source: Genome Biol. 2020 Jun 9;21:127. doi: 10.1186/s13059-020-02035-x (PMC7281935; doi:10.1186/s13059-020-02035-x)
Supplement: Supplementary file 6 — Additional file 6: Table S5. Annotation of the NCCMs associated with the SEMA3C gene based on data from the ENCODE portal and the UCSC Browser databases. [file 13059_2020_2035_MOESM6_ESM.xlsx]

## Sheet: Additional file 6 - Table S5
Additional file 6: Table S5 – Annotation of SEMA3C associated NCCMs with data from the ENCODE portal and UCSC browser databases.
SweGBM-1 WGS Sample ID	Molecular classification for the tumor	Mutation Name	Chrom#	Posi.	Ref.	Alt.	Mutation Classification	VAF (%) (VAF Check col AA for key)	GERP RS	DHS	Promoter	UTR	TF	TSS	ORegAnno	Cosnv. TFBS	Txn. Fac. ChIP	DNAse Clusters	H3K4me3	MeDIP RawSignal	RNA RawSignal	Enhancers		Molecular classification for the tumor		VAF Color Key		GERP Ranges
3177	UNKNOWN	SEMA3C_NCCM1	chr7	80305378	T	A	Intron	7	2.81	-	-	-	-	-	OREG1277592	-	-	-	-	MeDIP-seq Raw Signal	-	-		Classical		1-10		2
3274	MS	SEMA3C_NCCM2	chr7	80368796	TAAGA	T	IGR	22	2.27	-	-	-	-	-	-	-	-	-	-	MeDIP-seq Raw Signal	-	-		Mesenchymal		11-45		3
3082	PN	SEMA3C_NCCM3	chr7	80388412	T	G	Intron	6	2.11	-	-	-	-	-	-	-	-	-	-	-	-	-		Proneural		46-60		4
3104	CL	SEMA3C_NCCM4	chr7	80473160	A	T	Intron	31	3.44	-	-	-	-	-	-	-	-	-	-	MeDIP-seq Raw Signal	-	-						5
3173	MS	SEMA3C_NCCM5	chr7	80488625	A	T	Intron	41	3.01	-	-	-	-	-	-	-	-	-	-	MeDIP-seq Raw Signal	-	-						6
3065	MS	SEMA3C_NCCM6	chr7	80511635	T	G	Intron	33	2.37	-	-	-	-	-	-	-	-	-	-	MeDIP-seq Raw Signal	-	-						7
3039	CL	SEMA3C_NCCM7	chr7	80514394	T	A	Intron	27	2.97	DHS-MCV-16	-	-	-	-	-	-	-	DNase hypersensitivity	H3K4me3 RawSignal	MeDIP-seq Raw Signal	-	-
3198	PN	SEMA3C_NCCM8	chr7	80542090	C	T	Intron	19	3.25	-	-	-	-	-	-	-	-	-	H3K4me3 RawSignal	MeDIP-seq Raw Signal	-	-
3177	UNKNOWN	SEMA3C_NCCM9	chr7	80552013	T	C	IGR	27	2.61	-	Promoter:SEMA3C	-	TFP-FOXA1	-	OREG1604563,OREG1662785	-	-	-	-	MeDIP-seq Raw Signal	-	-
3189	CL	SEMA3C_NCCM10	chr7	80572140	T	A	IGR	43	3.46	-	-	-	TFP-STAT3,TFP-STAT3,TFP-ESR1,TFP-ESR1,TFP-GATA3,TFP-FOXA1,TFP-STAT3,TFP-EP300,TFP-FOS,TFP-NR3C1,TFP-NR3C1,TFP-NR3C1,TFP-NR3C1,TFP-TCF4,TFP-USF1,TFP-USF1,TFP-E2F1	-	OREG1604560,OREG1662782,OREG1195998,OREG1245522,OREG1685719	-	STAT3	DNase hypersensitivity	-	-	-	-
3253	CL	SEMA3C_NCCM11	chr7	80622305	AACTC	A	IGR	28	3.19	-	-	-	-	-	-	-	-	-	-	MeDIP-seq Raw Signal	-	-
3102	MS	SEMA3C_NCCM12	chr7	80632984	T	A	IGR	4	5.33	-	-	-	-	-	-	V--HAND1E47_01,V--USF_02,V--RORA1_01,V--CREBP1CJUN_01	-	-	H3K4me3 RawSignal	MeDIP-seq Raw Signal	-	-
3102	MS	SEMA3C_NCCM13	chr7	80636343	A	G	IGR	4	2.09	-	-	-	-	-	-	-	-	-	-	MeDIP-seq Raw Signal	-	-
3177	UNKNOWN	SEMA3C_NCCM14	chr7	80642363	C	T	IGR	5	3.02	-	-	-	TFP-TCF4,TFP-EP300,TFP-CEBPB,TFP-RAD21,TFP-JUND,TFP-STAT3	-	-	-	Pol2,TCF4	-	-	MeDIP-seq Raw Signal	-	-

## Sheet: Key 4 columns
Column Letter	Name	Description
A	SweGBM-1 WGS Sample ID	SweGBM-1 Sample Name
B	Molecular classification for the tumor	Can be either Classical, Mesenchymal, or Proneural
C	Mutation Name	Gene + Associated NCCM#
D	Chrom#	Chromosome number
E	Posi.	Position(s) where SPM/SIM is observed.
F	Ref.	Reference allele
G	Alt.	Alternate allele
H	Mutation Classification	Type of change for the SPM/SIM.
I	VAF (%)	Variant Allele Fraction
J	GERP RS	GERP RS score
K	DHS	Dnase I hypersensitive sites derived from the ENCODE project.
L	Promoter	Promoter annotations derived from GENCODE v16.
M	UTR	UTR annotations derived from GENCODE v16.
N	TF	Transcription factor binding sites derived from the ENCODE project.
O	TSS	Transcription start sites derived by taking the 100bp intervals immediately upstream of all GENCODE coding gene annotations.
P	ORegAnno	SPM/SIM mapped to a regulatory region, which come from a catalogue of regulatory elements in the 'Open Regulatory Annotation' database.
Q	Cosnv. TFBS	SPM/SIM mapped mapped to a conserved transcription factor binding site.
R	Txn. Fac. ChIP	This track shows regions where transcription factors, proteins responsible for modulating gene transcription, bind to DNA as assayed by ChIP-seq (chromatin immunoprecipitation with antibodies specific to the transcription factor followed by sequencing of the precipitated DNA).
S	DNAse Clusters	Digital DNaseI Hypersensitivity Clusters from ENCODE -- DNase hypersensitive areas assayed in a large collection
T	H3K4me3	H3K4Me3 track shows a histone mark associated with promoters. The H3K4Me3 histone mark is the tri-methylation of lysine 4 of the H3 histone protein, and it is associated with promoters that are active or poised to be activated.
U	MeDIP RawSignal	MeDIP-seq uses immunoprecipitation to extract the methylated fraction of the genome. DNA methylation in cancer plays a variety of roles, helping to change the healthy regulation of gene expression to a disease pattern
V	RNA RawSignal	Transcription Levels Assayed by RNA-seq.
W	Enhancers	Enhancer sequences are regulatory DNA sequences that, when bound by specific proteins called transcription factors, enhance the transcription of an associated gene.
