# Supplementary material for: Whole-genome sequencing of glioblastoma reveals enrichment of non-coding constraint mutations in known and novel genes
Source: Genome Biol. 2020 Jun 9;21:127. doi: 10.1186/s13059-020-02035-x (PMC7281935; doi:10.1186/s13059-020-02035-x)
Supplement: Supplementary file 7 — Additional file 7: Table S6. Regulatory analysis of select Key GBM and OPCG NCCMs are shown here. The top five ranks of the most substantial difference of affinity between wildtype and mutated sequences are listed. [file 13059_2020_2035_MOESM7_ESM.xlsx]

## Sheet: Additional file 7 - Table S6
Additional file 7: Table S6 – Regulatory analysis of select Key GBM and OPCG NCCMs are shown here. The top five ranks of largest difference of affinity between wildtype and mutated sequences are listed.
Gene_NCCM_No.	Absolute diff_log(p) for the two sequences	MUT sequence p-value	WT sequence p-value	Matrix_ID	Matrix_name
DYNC1I1_NCCM4	2.75	<0,000427	0.238	MA0109.1	Hltf
	1.57	0.00271	0.101	MA0102.2	CEBPA
	0.708	0.11	0.559	MA0043.1	HLF
	0.683	0.0876	0.422	MA0164.1	Nr2e3
	0.457	0.171	0.489	MA0158.1	HOXA5
DYNC1I1_NCCM8	-0.767	0.0431	0.00737	MA0002.2	RUNX1
	-0.459	0.842	0.292	MA0114.1	HNF4A
	-0.458	0.811	0.283	MA0130.1	ZNF354C
	-0.316	0.226	0.109	MA0160.1	NR4A2
	0.295	0.5	0.988	MA0150.1	NFE2L2
DYNC1I1_NCCM15	-1.60491	0.0407774	0.00101276	MA0161.1	NFIC
	0.368426	0.395834	0.92457	MA0024.1	E2F1
	-0.332156	0.786679	0.366135	MA0060.1	NFYA
	-0.290953	0.845394	0.43262	MA0117.1	Mafb
	0.264082	0.334356	0.614175	MA0071.1	RORA_1
DYNC1I1_NCCM19	-1.57	0.505	<0,014	MA0056.1	MZF1_1-4
	0.969	0.0215	0.2	MA0132.1	Pdx1
	-0.843	0.78	0.112	MA0111.1	Spz1
	0.816	<0,014	0.0892	MA0075.1	Prrx2
	-0.54	0.953	0.275	MA0036.1	GATA2
SEMA3C_NCCM1	-0.876	0.358	0.0477	MA0069.1	Pax6
	-0.872	0.405	0.0543	MA0099.2	AP1
	-0.793	0.317	0.051	MA0072.1	RORA_2
	-0.561	0.761	0.209	MA0071.1	RORA_1
	-0.384	0.153	0.0633	MA0070.1	PBX1
SEMA3C_NCCM9	-0.55	0.548	0.154	MA0148.1	FOXA1
	-0.401	0.642	0.255	MA0130.1	ZNF354C
	-0.317	0.585	0.282	MA0047.2	Foxa2
	-0.278	0.521	0.275	MA0027.1	En1
	-0.257	0.404	0.224	MA0002.2	RUNX1
SEMA3C_NCCM10	-0.547	0.411	0.117	MA0148.1	FOXA1
	-0.498	0.569	0.181	MA0047.2	Foxa2
	0.39	0.386	0.948	MA0103.1	ZEB1
	-0.375	0.721	0.304	MA0031.1	FOXD1
	0.373	0.14	0.331	MA0029.1	Evi1
SEMA3C_NCCM13	-5.79	0.799	<1,31e-06	MA0109.1	Hltf
	4.43	<1,31e-06	0.035	MA0032.1	FOXC1
	-1.32	0.0726	0.00344	MA0029.1	Evi1
	0.907	0.0464	0.374	MA0150.1	NFE2L2
	-0.819	0.417	0.0633	MA0043.1	HLF
SEMA3C_NCCM14	1.17	0.0661	0.98	MA0032.1	FOXC1
	-0.638	0.282	0.065	MA0070.1	PBX1
	-0.613	0.445	0.109	MA0060.1	NFYA
	-0.513	0.818	0.251	MA0024.1	E2F1
	0.496	0.154	0.482	MA0030.1	FOXF2
LRFN_NCCM4	-0.75	0.126	0.0223	MA0052.1	MEF2A
	0.637	0.219	0.95	MA0109.1	Hltf
	-0.315	0.198	0.0959	MA0033.1	FOXL1
	0.303	0.0939	0.189	MA0153.1	HNF1B
	-0.275	0.503	0.267	MA0142.1	Pou5f1
LRFN_NCCM5	0.787	0.00621	0.0381	MA0113.1	NR3C1
	-0.781	0.373	0.0618	MA0131.1	MIZF
	0.738	0.0531	0.29	MA0029.1	Evi1
	0.351	0.322	0.723	MA0051.1	IRF2
	-0.324	0.866	0.411	MA0072.1	RORA_2
LRFN_NCCM13	-1	0.386	0.0385	MA0032.1	FOXC1
	-0.592	0.554	0.142	MA0099.2	AP1
	-0.556	0.574	0.159	MA0156.1	FEV
	-0.463	0.286	0.0983	MA0113.1	NR3C1
	0.44	0.161	0.445	MA0122.1	Nkx3-2
CDH18_NCCM4	1.22	0.032	0.535	MA0067.1	Pax2
	-0.886	0.229	0.0298	MA0027.1	En1
	0.681	0.141	0.675	MA0009.1	T
	0.498	0.0968	0.305	MA0060.1	NFYA
	0.373	0.347	0.818	MA0038.1	Gfi
CDH18_NCCM5	-1.6	0.415	0.0103	MA0036.1	GATA2
	-0.363	0.869	0.377	MA0024.1	E2F1
	-0.353	0.802	0.356	MA0152.1	NFATC2
	0.325	0.178	0.376	MA0113.1	NR3C1
	-0.283	0.617	0.322	MA0009.1	T-Box factors
CDH18_NCCM12	0.64	0.0791	0.345	MA0009.1	T-Box factors
	0.364	0.387	0.896	MA0141.1	Esrrb
	-0.332	0.446	0.208	MA0069.1	Pax6
	0.264	0.0901	0.166	MA0164.1	Nr2e3
	0.259	0.0886	0.161	MA0108.2	TBP
CDH18_NCCM16	-1.18	0.0613	0.00407	MA0038.1	Gfi
	0.94	0.0462	0.403	MA0099.2	AP1
	-0.911	0.803	0.0985	MA0017.1	NR2F1
	0.79	0.118	0.729	MA0072.1	RORA_2
	-0.592	0.00588	0.00151	MA0050.1	IRF1
DLX6_NCCM1	-1.20879	0.209396	0.0129472	MA0033.1	FOXL1
	-0.809008	0.929189	0.144243	MA0109.1	Hltf
	0.7114	0.0535419	0.275482	MA0101.1	REL
	0.711331	0.128151	0.659254	MA0009.1	T-Box factors
	-0.659379	0.104914	0.0229855	MA0124.1	NKX3-1
DLX6_NCCM4	1.62848	<0,0100	0.42878	MA0442.1	SOX10
	1.40992	0.01655	0.425325	MA0084.1	SRY
	-1.15763	0.145007	<0,010	MA0108.2	TBP
	0.583125	0.128207	0.490947	MA0043.1	HLF
	-0.501337	0.439652	0.138603	MA0042.1	FOXI1
DLX6_NCCM10	-2.78438	0.107402	0.000176454	MA0133.1	BRCA1
	-0.668913	0.648963	0.139094	MA0107.1	RELA
	0.644131	0.150156	0.661718	MA0007.1	Ar
	-0.639041	0.933575	0.214342	MA0018.2	CREB1
	-0.491624	0.304568	0.0981886	MA0160.1	NR4A2
FOXA1_NCCM2	-2.48389	0.975924	<0,003	MA0007.1	Ar
	-2.37269	0.755463	<0,003	MA0068.1	Pax4
	1.20448	0.061707	0.988127	MA0027.1	En1
	0.87407	0.0533311	0.399071	MA0070.1	PBX1
	0.783946	0.164458	1	MA0106.1	TP53
FOXA1_NCCM4	-2.40901	0.409307	0.00159602	MA0151.1	ARID3A
	0.841401	0.0416861	0.289329	MA0017.1	NR2F1
	-0.671066	0.194475	0.041476	MA0157.1	FOXO3
	0.521772	0.166112	0.552298	MA0164.1	Nr2e3
	-0.471479	0.422164	0.142561	MA0113.1	NR3C1
FOXA1_NCCM8	3.17274	<0,0003	0.462061	MA0442.1	SOX10
	2.12293	0.000310424	0.0411989	MA0084.1	SRY
	0.899643	0.0200512	0.159141	MA0032.1	FOXC1
	0.582027	0.212676	0.812353	MA0007.1	Ar
	0.475178	0.15461	0.46176	MA0051.1	IRF2
MIPOL1_NCCM2	-2.05612	0.139677	<0,001	MA0109.1	Hltf
	1.27851	0.00122744	0.0233081	MA0139.1	CTCF
	0.844935	0.0491804	0.344133	MA0083.1	SRF
	0.704066	0.049268	0.249248	MA0072.1	RORA_2
	-0.593054	0.229827	0.0586608	MA0138.2	REST
MIPOL1_NCCM4	-3.46774	0.403422	<0,0001	MA0081.1	SPIB
	1.75988	0.000137412	0.00790504	MA0145.1	Tcfcp2l1
	-0.71565	0.308117	0.0593016	MA0042.1	FOXI1
	-0.475749	0.685747	0.229305	MA0047.2	Foxa2
	-0.440658	0.518173	0.187852	MA0148.1	FOXA1
MIPOL1_NCCM10	2.21367	<0,001	0.169535	MA0151.1	ARID3A
	-1.77741	0.0666003	0.00111191	MA0124.1	NKX3-1
	-0.953977	0.137675	0.0153066	MA0032.1	FOXC1
	0.953664	0.0521103	0.468368	MA0084.1	SRY
	-0.755856	0.18034	0.03164	MA0027.1	En1
MIPOL1_NCCM15	-1.88445	0.272953	0.00356155	MA0084.1	SRY
	-0.893082	0.109719	0.0140345	MA0041.1	Foxd3
	0.548345	0.00132595	0.00468674	MA0068.1	Pax4
	-0.453668	0.266373	0.0937178	MA0042.1	FOXI1
	0.290304	<0,001	0.0025872	MA0133.1	BRCA1
MIPOL1_NCCM18	-2.48389	0.975924	<0,003	MA0007.1	Ar
	-2.37269	0.755463	<0,003	MA0068.1	Pax4
	1.20448	0.061707	0.988127	MA0027.1	En1
	0.87407	0.0533311	0.399071	MA0070.1	PBX1
	0.783946	0.164458	1	MA0106.1	TP53
MIPOL1_NCCM20	-2.40901	0.409307	0.00159602	MA0151.1	ARID3A
	0.841401	0.0416861	0.289329	MA0017.1	NR2F1
	-0.671066	0.194475	0.041476	MA0157.1	FOXO3
	0.521772	0.166112	0.552298	MA0164.1	Nr2e3
	-0.471479	0.422164	0.142561	MA0113.1	NR3C1
MIPOL1_NCCM24	3.17274	<0,0003	0.462061	MA0442.1	SOX10
	2.12293	0.000310424	0.0411989	MA0084.1	SRY
	0.899643	0.0200512	0.159141	MA0032.1	FOXC1
	0.582027	0.212676	0.812353	MA0007.1	Ar
	0.475178	0.15461	0.46176	MA0051.1	IRF2
TTC6_NCCM8	3.17274	<0,0003	0.462061	MA0442.1	SOX10
	2.12293	0.000310424	0.0411989	MA0084.1	SRY
	0.899643	0.0200512	0.159141	MA0032.1	FOXC1
	0.582027	0.212676	0.812353	MA0007.1	Ar
	0.475178	0.15461	0.46176	MA0051.1	IRF2
