# Supplementary material for: Whole-genome sequencing of glioblastoma reveals enrichment of non-coding constraint mutations in known and novel genes
Source: Genome Biol. 2020 Jun 9;21:127. doi: 10.1186/s13059-020-02035-x (PMC7281935; doi:10.1186/s13059-020-02035-x)
Supplement: Supplementary file 8 — Additional file 8: Table S7. Annotation of the NCCMs associated with the DYNC1I1 gene based on data from the ENCODE portal and the UCSC Browser databases. [file 13059_2020_2035_MOESM8_ESM.xlsx]

## Sheet: Additional file 8 - Table S7
Additional file 8: Table S7 – Annotation of DYNC1I1 associated NCCMs with data from the ENCODE portal and UCSC browser databases.
SweGBM-1 WGS Sample ID	Molecular classification for the tumor	Mutation Name	Chrom#	Posi.	Ref.	Alt.	Mutation Classification	VAF (%) (VAF Check col AA for key)	GERP RS	DHS	Promoter	UTR	TF	TSS	ORegAnno	Cosnv. TFBS	Txn. Fac. ChIP	DNAse Clusters	H3K4me3	MeDIP RawSignal	RNA RawSignal	Enhancers		Molecular classification for the tumor		VAF Color Key		GERP Ranges
3189	CL	DYNC1I1_NCCM1	chr7	95385420	T	A	IGR	29	2.38	-	-	-	-	-	-	-	-	-	H3K4me3 RawSignal	MeDIP-seq Raw Signal	-	-		Classical		1-10		2
3039	CL	DYNC1I1_NCCM2	chr7	95387267	A	G	IGR	19	3.27	-	-	-	-	-	-	-	-	-	-	MeDIP-seq Raw Signal	-	-		Mesenchymal		11-45		3
3137	MS	DYNC1I1_NCCM3	chr7	95410569	CT	C	Intron	18	3.22	-	-	-	-	-	-	-	-	-	H3K4me3 RawSignal	-	-	-		Proneural		46-60		4
3039	CL	DYNC1I1_NCCM4	chr7	95427904	C	T	Intron	22	4.02	-	-	-	-	-	-	V--HAND1E47_01	-	DNase hypersensitivity	H3K4me3 RawSignal	-	-	-						5
3187	PN	DYNC1I1_NCCM5	chr7	95438060	G	T	Intron	18	3.28	-	-	-	-	-	-	-	-	-	-	-	-	-						6
3198	PN	DYNC1I1_NCCM6	chr7	95441038	C	T	Intron	25	3.69	-	-	-	-	-	-	-	-	-	-	MeDIP-seq Raw Signal	-	-						7
3164	PN	DYNC1I1_NCCM7	chr7	95498137	C	T	Intron	32	2.18	-	-	-	-	-	-	-	-	-	H3K4me3 RawSignal	MeDIP-seq Raw Signal	RNA-seq RawSignal	-
3082	PN	DYNC1I1_NCCM8	chr7	95512280	T	C	Intron	30	4.69	-	-	-	-	-	-	V--AML1_01	-	-	-	MeDIP-seq Raw Signal	RNA-seq RawSignal	-
3279	MS	DYNC1I1_NCCM9	chr7	95518138	G	A	Intron	12	2.79	-	-	-	-	-	-	-	-	-	-	MeDIP-seq Raw Signal	RNA-seq RawSignal	-
3082	PN	DYNC1I1_NCCM10	chr7	95557264	G	C	Intron	33	3.81	DHS-MCV-6	-	-	-	-	-	-	-	DNase hypersensitivity	H3K4me3 RawSignal	MeDIP-seq Raw Signal	-	-
3242	MS	DYNC1I1_NCCM11	chr7	95582849	T	C	Intron	11	4.22	-	-	-	-	-	-	-	-	-	-	MeDIP-seq Raw Signal	RNA-seq RawSignal	-
3198	PN	DYNC1I1_NCCM12	chr7	95593562	A	G	Intron	22	2.43	-	-	-	-	-	-	-	-	-	H3K4me3 RawSignal	MeDIP-seq Raw Signal	-	-
3279	MS	DYNC1I1_NCCM13	chr7	95622380	TA	T	Intron	24	4.28	-	-	-	-	-	-	-	-	-	-	MeDIP-seq Raw Signal	RNA-seq RawSignal	-
3198	PN	DYNC1I1_NCCM14	chr7	95654760	T	C	Intron	21	3.56	-	-	-	-	-	-	-	-	-	-	MeDIP-seq Raw Signal	RNA-seq RawSignal	-
3071	MS	DYNC1I1_NCCM15	chr7	95696731	A	G	Intron	26	3.14	-	-	-	-	-	OREG0070963	-	-	DNase hypersensitivity	-	MeDIP-seq Raw Signal	RNA-seq RawSignal	hs2314_DYNC1I1(intragenic)
3291	CL	DYNC1I1_NCCM16	chr7	95744605	A	T	IGR	23	3.26	-	-	-	-	-	-	-	-	-	H3K4me3 RawSignal	MeDIP-seq Raw Signal	-	-
3086	CL	DYNC1I1_NCCM17	chr7	95771326	T	A	Intron	24	2.58	-	-	-	-	-	-	-	-	-	-	MeDIP-seq Raw Signal	-	-
3211	CL	DYNC1I1_NCCM18	chr7	95810856	A	G	Intron	20	3.09	-	-	-	-	-	-	-	-	-	H3K4me3 RawSignal	MeDIP-seq Raw Signal	-	-
3187	PN	DYNC1I1_NCCM19	chr7	95817415	C	T	Intron	19	4.59	-	-	-	TFP-GATA2	-	-	-	GATA-2	-	H3K4me3 RawSignal	MeDIP-seq Raw Signal	RNA-seq RawSignal	-
3065	MS	DYNC1I1_NCCM20	chr7	95836326	T	C	Intron	25	2	-	-	-	-	-	-	-	-	-	-	MeDIP-seq Raw Signal	-	-
																									1
																									13
																									49

## Sheet: Key 4 columns
Column Letter	Name	Description
A	SweGBM-1 WGS Sample ID	SweGBM-1 Sample Name
B	Molecular classification for the tumor	Can be either Classical, Mesenchymal, or Proneural
C	Mutation Name	Gene + Associated NCCM#
D	Chrom#	Chromosome number
E	Posi.	Position(s) where SPM/SIM is observed.
F	Ref.	Reference allele
G	Alt.	Alternate allele
H	Mutation Classification	Type of change for the SPM/SIM.
I	VAF (%)	Variant Allele Fraction
J	GERP RS	GERP RS score
K	DHS	Dnase I hypersensitive sites derived from the ENCODE project.
L	Promoter	Promoter annotations derived from GENCODE v16.
M	UTR	UTR annotations derived from GENCODE v16.
N	TF	Transcription factor binding sites derived from the ENCODE project.
O	TSS	Transcription start sites derived by taking the 100bp intervals immediately upstream of all GENCODE coding gene annotations.
P	ORegAnno	SPM/SIM mapped to a regulatory region, which come from a catalogue of regulatory elements in the 'Open Regulatory Annotation' database.
Q	Cosnv. TFBS	SPM/SIM mapped mapped to a conserved transcription factor binding site.
R	Txn. Fac. ChIP	This track shows regions where transcription factors, proteins responsible for modulating gene transcription, bind to DNA as assayed by ChIP-seq (chromatin immunoprecipitation with antibodies specific to the transcription factor followed by sequencing of the precipitated DNA).
S	DNAse Clusters	Digital DNaseI Hypersensitivity Clusters from ENCODE -- DNase hypersensitive areas assayed in a large collection
T	H3K4me3	H3K4Me3 track shows a histone mark associated with promoters. The H3K4Me3 histone mark is the tri-methylation of lysine 4 of the H3 histone protein, and it is associated with promoters that are active or poised to be activated.
U	MeDIP RawSignal	MeDIP-seq uses immunoprecipitation to extract the methylated fraction of the genome. DNA methylation in cancer plays a variety of roles, helping to change the healthy regulation of gene expression to a disease pattern
V	RNA RawSignal	Transcription Levels Assayed by RNA-seq.
W	Enhancers	Enhancer sequences are regulatory DNA sequences that, when bound by specific proteins called transcription factors, enhance the transcription of an associated gene.
