# Supplementary material for: Whole-genome sequencing of glioblastoma reveals enrichment of non-coding constraint mutations in known and novel genes
Source: Genome Biol. 2020 Jun 9;21:127. doi: 10.1186/s13059-020-02035-x (PMC7281935; doi:10.1186/s13059-020-02035-x)
Supplement: Supplementary file 10 — Additional file 10: Table S9. Annotation of the NCCMs associated with the DLX5 and DLX6 genes based on data from the ENCODE portal and the UCSC Browser databases. [file 13059_2020_2035_MOESM10_ESM.xlsx]

## Sheet: Additional file 10 - Table S9
Additional file 10: Table S9 – Annotation of DLX5 and DLX6 associated NCCMs with data from the ENCODE portal and UCSC browser databases.
SweGBM-1 WGS Sample ID	Molecular classification for the tumor	Mutation Name	Chrom#	Posi.	Ref.	Alt.	Mutation Classification	VAF (%) (VAF Check col AA for key)	GERP RS	DHS	Promoter	UTR	TF	TSS	ORegAnno	Cosnv. TFBS	Txn. Fac. ChIP	DNAse Clusters	H3K4me3	MeDIP RawSignal	RNA RawSignal	Enhancers		Molecular classification for the tumor		VAF Color Key		GERP Ranges
3009	CL	DLX6_NCCM1	7	96539913	G	T	IGR	22	3.26	-	-	-	TFP-STAT3,TFP-STAT3,TFP-STAT3,TFP-MAFK,TFP-MAFF,TFP-CEBPB,TFP-MAFK	-	-	-	MafF_(M8194), MafK_(SC-477), MafK_(ab50322), STAT3, CEBPB	DNase_hypersensitivity	-	MeDIP RawSignal	-	-		Classical		1-10		2
3100	CL	DLX5_NCCM1, DLX6_NCCM2	7	96562630	G	A	IGR	4	4.32	-	-	-	-	-	-	-	-	-	-	MeDIP RawSignal	-	-		Mesenchymal		11-45		3
3102	MS	DLX5_NCCM2, DLX6_NCCM3	7	96563501	T	C	IGR	4	3.92	-	-	-	-	-	-	-	-	-	-	MeDIP RawSignal	-	-		Proneural		46-60		4
3104	CL	DLX5_NCCM3, DLX6_NCCM4	7	96575671	C	A	IGR	16	4.58	-	-	-	-	-	-	-	-	-	-	MeDIP RawSignal	-	-						5
3123	CL	DLX5_NCCM4, DLX6_NCCM5	7	96591844	C	G	RNA	23	3.15	-	-	-	-	-	-	-	-	DNase_hypersensitivity	-	MeDIP RawSignal	-	-						6
3242	MS	DLX5_NCCM5, DLX6_NCCM6	7	96599058	AC	A	RNA	28	2.17	-	-	-	-	-	-	-	-	-	H3K4me3 RawSignal	MeDIP RawSignal	RNA-seq RawSignal	-						7
3211	CL	DLX5_NCCM6, DLX6_NCCM7	7	96634010	CA	C	RNA	28	4.91	-	Promoter:DLX6,Promoter:DLX6	-	TFP-TCF12,TFP-SP1	-	OREG0002813,OREG0002813	-	-	-	H3K4me3 RawSignal	MeDIP RawSignal	-	element_298
3009	CL	DLX5_NCCM7, DLX6_NCCM8	7	96637704	C	T	Intron	18	2.87	DHS-MCV-3	-	-	-	-	-	-	-	DNase_hypersensitivity	H3K4me3 RawSignal	MeDIP RawSignal	-	-
3009	CL	DLX5_NCCM8, DLX6_NCCM9	7	96641607	A	T	RNA	18	5.9	-	-	-	TFP-SP1	-	-	-	-	-	-	MeDIP RawSignal	-	-
3004	CL	DLX5_NCCM9, DLX6_NCCM10	7	96661552	G	T	IGR	10	4.3	-	-	-	-	-	-	V--ZIC1_01,V--ZIC1_01,V--ZIC3_01,V--ZIC3_01	-	-	H3K4me3 RawSignal	MeDIP RawSignal	-	-
3123	CL	DLX5_NCCM10, DLX6_NCCM11	7	96662138	A	G	IGR	26	2.3	-	-	-	-	-	-	-	-	-	-	-	-	-
3102	MS	DLX5_NCCM11, DLX6_NCCM12	7	96695930	T	A	IGR	4	2.84	-	-	-	-	-	-	-	-	-	-	MeDIP RawSignal	-	-
3172	CL	DLX5_NCCM12, DLX6_NCCM13	7	96717172	T	C	IGR	5	3.11	-	-	-	-	-	-	-	-	-	H3K4me3 RawSignal	MeDIP RawSignal	-	-
3071	MS	DLX5_NCCM13, DLX6_NCCM14	7	96724251	G	A	IGR	24	4.7	-	-	-	-	-	-	-	-	-	H3K4me3 RawSignal	MeDIP RawSignal	-	-
3220	MS	DLX5_NCCM14, DLX6_NCCM15	7	96724319	G	C	IGR	38	3.84	-	-	-	-	-	-	-	-	-	-	MeDIP RawSignal	-	-

## Sheet: Key 4 columns
Column Letter	Name	Description
A	SweGBM-1 WGS Sample ID	SweGBM-1 Sample Name
B	Molecular classification for the tumor	Can be either Classical, Mesenchymal, or Proneural
C	Mutation Name	Gene + Associated NCCM#
D	Chrom#	Chromosome number
E	Posi.	Position(s) where SPM/SIM is observed
F	Ref.	Reference allele
G	Alt.	Alternate allele
H	Mutation Classification	Type of change for the SPM/SIM.
I	VAF (%)	Variant Allele Fraction
J	GERP RS	GERP RS score
K	DHS	Dnase I hypersensitive sites derived from the ENCODE project.
L	Promoter	Promoter annotations derived from GENCODE v16.
M	UTR	UTR annotations derived from GENCODE v16.
N	TF	Transcription factor binding sites derived from the ENCODE project.
O	TSS	Transcription start sites derived by taking the 100bp intervals immediately upstream of all GENCODE coding gene annotations.
P	ORegAnno	SPM/SIM mapped to a regulatory region, which come from a catalogue of regulatory elements in the 'Open Regulatory Annotation' database.
Q	Cosnv. TFBS	SPM/SIM mapped mapped to a conserved transcription factor binding site.
R	Txn. Fac. ChIP	This track shows regions where transcription factors, proteins responsible for modulating gene transcription, bind to DNA as assayed by ChIP-seq (chromatin immunoprecipitation with antibodies specific to the transcription factor followed by sequencing of the precipitated DNA).
S	DNAse Clusters	Digital DNaseI Hypersensitivity Clusters from ENCODE -- DNase hypersensitive areas assayed in a large collection
T	H3K4me3	H3K4Me3 track shows a histone mark associated with promoters. The H3K4Me3 histone mark is the tri-methylation of lysine 4 of the H3 histone protein, and it is associated with promoters that are active or poised to be activated.
U	MeDIP RawSignal	MeDIP-seq uses immunoprecipitation to extract the methylated fraction of the genome. DNA methylation in cancer plays a variety of roles, helping to change the healthy regulation of gene expression to a disease pattern
V	RNA RawSignal	Transcription Levels Assayed by RNA-seq.
W	Enhancers	Enhancer sequences are regulatory DNA sequences that, when bound by specific proteins called transcription factors, enhance the transcription of an associated gene.
