# Supplementary material for: Whole-genome sequencing of glioblastoma reveals enrichment of non-coding constraint mutations in known and novel genes
Source: Genome Biol. 2020 Jun 9;21:127. doi: 10.1186/s13059-020-02035-x (PMC7281935; doi:10.1186/s13059-020-02035-x)
Supplement: Supplementary file 11 — Additional file 11: Table S10. Annotation of the NCCMs associated with the SLC25A21, MIPOL1, FOXA1, and TTC6 genes based on data from the ENCODE portal and the UCSC Browser databases. [file 13059_2020_2035_MOESM11_ESM.xlsx]

## Sheet: Additional file 11 - Table S10
Additional file 11: Table S10 – Annotation of SLC25A21, MIPOL1, FOXA1, and TTC6 NCCMs associated NCCMs with data from the ENCODE portal and UCSC browser databases.
SweGBM-1 WGS Sample ID	Molecular classification for the tumor	Mutation Name	Chrom#	Posi.	Ref.	Alt.	Mutation Classification	VAF (%) (VAF Check col AA for key)	GERP RS	DHS	Promoter	UTR	TF	TSS	ORegAnno	Cosnv. TFBS	Txn. Fac. ChIP	DNAse Clusters	H3K4me3	MeDIP RawSignal	RNA RawSignal	Enhancers		Molecular classification for the tumor		VAF Color Key		GERP Ranges
3046	CL	SLC25A21_NCCM1	14	37054034	C	A	IGR	35	2.19	-	Promoter:NKX2-8	-	TFP-SUZ12	-	-	V--PAX4_02	-	DNase_hypersensitivity	-	MeDIP-seq Raw Signal	-	-		Classical		1-10		2
3123	CL	SLC25A21_NCCM2	14	37068477	C	T	IGR	81	2.28	-	-	-	-	-	-	-	-	-	-	MeDIP-seq Raw Signal	-	-		Mesenchymal		11-45		3
3104	CL	SLC25A21_NCCM3	14	37174048	T	C	Intron	28	4.17	-	-	-	-	-	-	-	-	-	-	MeDIP-seq Raw Signal	-	-		Proneural		46-60		4
3220	MS	SLC25A21_NCCM4	14	37204468	G	GA	Intron	59	3.63	-	-	-	-	-	-	-	-	-	-	-	-	-						5
3291	CL	SLC25A21_NCCM5	14	37242442	A	T	Intron	46	4.5	DHS-MCV-43	-	-	TFP-CEBPB,TFP-CTCF,TFP-JUND,TFP-JUND,TFP-JUND,TFP-CTCF,TFP-CTCF,TFP-JUNB,TFP-GATA1,TFP-CTCF,TFP-CTCF,TFP-RAD21,TFP-CTCF,TFP-CTCF,TFP-CTCF,TFP-CTCF,TFP-CTCF,TFP-CTCF,TFP-CTCF,TFP-SMC3,TFP-CTCF,TFP-CTCF,TFP-CTCF,TFP-CTCF,TFP-CTCF,TFP-CTCF,TFP-FOS,TFP-RAD21,TFP-CTCF,TFP-RAD21,TFP-CTCF,TFP-CTCF,TFP-CTCF,TFP-JUN,TFP-CTCF,TFP-CTCF,TFP-CTCF,TFP-CTCF,TFP-CTCF,TFP-JUN,TFP-CTCF,TFP-JUN,TFP-CTCF,TFP-CTCF,TF…	-	OREG1264927,OREG1621068,OREG1895016	-	CTCF,CTCF_(C-20),Rad21,c-Jun,SMC3_(ab9263),JunD,CTCF_(SC-5916),eGFP-JunD,eGFP-FOS,p300_(N-15),c-Fos,CEBPB,Max,FOSL1_(SC-183),GATA-1,Pol2-4H8,TAL1_(SC-12984),HDAC2_(SC-6296),GATA2_(CG2-96),CCNT2,eGFP-JunB,FOSL2	DNase_hypersensitivity	-	-	-	-						6
3065	MS	SLC25A21_NCCM6	14	37282988	GA	G	Intron	47	2.24	-	-	-	-	-	-	-	-	-	-	MeDIP-seq Raw Signal	-	-						7
3173	MS	SLC25A21_NCCM7	14	37317721	G	C	Intron	33	4.02	-	-	-	TFP-CEBPB	-	-	-	CEBPB	-	-	MeDIP-seq Raw Signal	-	-
3039	CL	SLC25A21_NCCM8	14	37320954	T	A	Intron	62	5.39	-	-	-	-	-	-	-	-	-	-	MeDIP-seq Raw Signal	-	-
3048	CL	SLC25A21_NCCM9	14	37383642	A	C	Intron	41	2.87	-	-	-	-	-	-	-	-	-	-	MeDIP-seq Raw Signal	-	-
3266	UNKNOWN	SLC25A21_NCCM10	14	37406988	G	T	Intron	37	2.44	-	-	-	-	-	-	-	-	-	-	MeDIP-seq Raw Signal	-	-
3177	UNKNOWN	SLC25A21_NCCM11	14	37444404	A	G	Intron	8	2.72	DHS-MCV-3	-	-	-	-	-	-	-	DNase_hypersensitivity	-	MeDIP-seq Raw Signal	-	-
3187	PN	SLC25A21_NCCM12	14	37515323	A	G	Intron	23	4.34	-	-	-	-	-	-	-	-	-	-	MeDIP-seq Raw Signal	-	-
3086	CL	SLC25A21_NCCM13	14	37525926	G	A	Intron	46	3.41	DHS-MCV-54	-	-	TFP-STAT3,TFP-STAT3,TFP-STAT3,TFP-STAT3	-	-	-	STAT3	DNase_hypersensitivity	-	MeDIP-seq Raw Signal	-	-
3053	MS	SLC25A21_NCCM14	14	37559238	A	G	Intron	21	4.63	-	-	-	-	-	-	V--S8_01,V--S8_01,V--CHX10_01,V--CHX10_01	-	-	-	MeDIP-seq Raw Signal	-	-
3013	PN	MIPOL1_NCCM1, SLC25A21_NCCM15	14	37568572	A	G	Intron	54	3.88	-	-	-	-	-	-	-	-	DNase_hypersensitivity	-	MeDIP-seq	-	-
3211	CL	MIPOL1_NCCM2, SLC25A21_NCCM16	14	37619889	T	C	Intron	28	4.13	DHS-MCV-91	-	-	TFP-CTCF,TFP-CTCF,TFP-CTCF,TFP-CTCF,TFP-CTCF,TFP-CTCF,TFP-CTCF,TFP-CTCF,TFP-CTCF,TFP-CTCF,TFP-CTCF,TFP-CTCF,TFP-CTCF,TFP-RAD21,TFP-CTCF,TFP-SMC3,TFP-RAD21,TFP-CTCF,TFP-CTCF,TFP-RAD21,TFP-CTCF,TFP-CTCF,TFP-RAD21,TFP-CTCF,TFP-CTCF,TFP-CTCF,TFP-RAD21,TFP-CTCF,TFP-CTCF,TFP-CTCF,TFP-CTCF,TFP-CTCF,TFP-CTCF,TFP-CTCF,TFP-CTCF,TFP-CTCF,TFP-CTCF,TFP-CTCF,TFP-CTCF,TFP-CTCF,TFP-CTCF,TFP-CTCF,TFP-CTCF,TFP-CTC…	-	OREG1264931,OREG1377027,OREG1352803	-	CTCF,ARID3A,RAD21,SMC3,ZNF143,RFX5	DNase_hypersensitivity	-	MeDIP-seq	-	-
3189	CL	MIPOL1_NCCM3, SLC25A21_NCCM17	14	37638452	T	C	Intron	49	2.62	-	-	-	TFP-GATA1,TFP-ZNF263,TFP-TAL1,TFP-HDAC2,TFP-GATA2	-	OREG1264933,OREG1264933	-	ZNF263	-	-	MeDIP-seq	-	-
3291	CL	MIPOL1_NCCM4, SLC25A21_NCCM18	14	37638647	A	T	Intron	47	2.68	-	Promoter:RP11-537P22-1	-	TFP-GATA1,TFP-HDAC2	-	OREG1264933,OREG1264933	-	-	-	-	MeDIP-seq	-	-
3177	UNKNOWN	MIPOL1_NCCM5, SLC25A21_NCCM19	14	37715896	G	T	Intron	44	5.38	-	-	-	TFP-CTCF,TFP-CTCF,TFP-CTCF,TFP-CTCF,TFP-CTCF,TFP-CTCF,TFP-CTCF,TFP-CTCF,TFP-CTCF,TFP-CTCF,TFP-CTCF,TFP-CTCF,TFP-RAD21,TFP-CTCF,TFP-CTCF,TFP-CTCF,TFP-CTCF,TFP-CTCF,TFP-CTCF,TFP-CTCF,TFP-CTCF,TFP-RAD21,TFP-CTCF,TFP-CTCF,TFP-RAD21,TFP-CTCF,TFP-RAD21,TFP-CTCF,TFP-CTCF,TFP-CTCF,TFP-CTCF,TFP-CTCF,TFP-CTCF,TFP-CTCF,TFP-CTCF,TFP-CTCF,TFP-CTCF,TFP-CTCF,TFP-CTCF,TFP-CTCF,TFP-CTCF,TFP-CTCF,TFP-CTCF,TFP-CTCF…	-	OREG1257686,OREG1347029,OREG1640682,OREG1289024	-	NFIC,MYBL2,TEAD4,CTCF,EP300,HNF4G,ESR1,ARID3A,FOXA1,CEBPB,GATA3,FOXA2	-	-	-	-	-
3123	CL	MIPOL1_NCCM6, SLC25A21_NCCM20	14	37725367	T	A	Intron	27	3.56	-	-	-	-	-	-	-	-	-	-	MeDIP-seq	-	-
3123	CL	MIPOL1_NCCM7, SLC25A21_NCCM21	14	37732065	C	A	Intron	78	3.08	DHS-MCV-2	-	-	TFP-FOXA2,TFP-FOXA1,TFP-FOXA1	-	-	-	FOXA1,FOXA2	DNase_hypersensitivity	H3K4me3 RawSignal	MeDIP-seq	-	-
3274	MS	MIPOL1_NCCM8	14	37752960	T	C	Intron	36	2.55	-	-	-	-	-	-	-	-	-	-	MeDIP-seq	-	-
3013	PN	MIPOL1_NCCM9	14	37779905	T	A	Intron	57	2.59	-	-	-	-	-	-	-	-	-	-	MeDIP-seq	-	-
3004	CL	MIPOL1_NCCM10	14	37797953	T	C	Intron	21	3.77	-	-	-	TFP-TCF4,TFP-EP300,TFP-FOXA2,TFP-FOXA1,TFP-HDAC2	-	-	-	-	DNase_hypersensitivity	-	MeDIP-seq	-	-
3104	CL	MIPOL1_NCCM11	14	37849775	AG	A	Intron	28	3.26	-	-	-	-	-	-	-	-	-	-	MeDIP-seq	-	-
3104	CL	MIPOL1_NCCM12	14	37874027	C	T	Intron	36	5.99	-	-	-	-	-	-	V--E47_02,V--AP4_Q5	FOXA2	-	-	MeDIP-seq	-	-
3071	MS	MIPOL1_NCCM13	14	37887657	A	G	Intron	20	2.13	DHS-MCV-1	-	-	-	-	-	-	-	DNase_hypersensitivity	H3K4me3 RawSignal	MeDIP-seq	-	-
3172	CL	MIPOL1_NCCM14	14	37891585	A	T	Intron	29	3.8	-	-	-	-	-	OREG1582103,OREG1640680	-	-	-	-	MeDIP-seq	-	-
3053	MS	MIPOL1_NCCM15	14	37935409	G	T	Intron	23	3.95	DHS-MCV-5	-	-	TFP-FOXA2,TFP-HDAC2,TFP-FOXA1,TFP-FOXA1,TFP-EP300,TFP-TCF4,TFP-JUND,TFP-RAD21	-	-	-	-	DNase_hypersensitivity	-	MeDIP-seq	-	-
3172	CL	MIPOL1_NCCM16	14	37935894	C	A	Intron	23	4.64	DHS-MCV-12	-	-	TFP-FOXA2,TFP-HDAC2,TFP-FOXA1,TFP-FOXA1,TFP-EP300,TFP-TCF4,TFP-JUND,TFP-RAD21,TFP-RAD21,TFP-HNF4A,TFP-SP1,TFP-EP300,TFP-HNF4G,TFP-RXRA,TFP-CEBPB,TFP-CEBPB,TFP-FOSL2,TFP-HNF4A,TFP-JUND,TFP-RFX5,TFP-ELF1	-	OREG1289031,OREG1738768,OREG1714300	-	TCF7L2,FOXA1,MYBL2,EP300,MAFK,PPARGC1A,NFIC,TEAD4,MAZ,SIN3AK20,RCOR1,ARID3A,SP1,TBP,MXI1,MAFF,RAD21,JUND,HSF1,CEBPB,MBD4,ELF1,SMC3,MYC,FOXA2,ZBTB7A,JUN,TCF12,HNF4A,HDAC2,RXRA,CEBPD,ZBTB33,HNF4G,RFX5,BHLHE40,SRF,USF1	DNase_hypersensitivity	-	MeDIP-seq	-	-
3253	CL	FOXA1_NCCM1, MIPOL1_NCCM17, TTC6_NCCM1	14	37985663	T	A	Intron	40	4.23	-	-	-	-	-	-	-	-	-	-	-	-	-
3233	MS	FOXA1_NCCM2, MIPOL1_NCCM18, TTC6_NCCM2	14	37993167	CTTGGCTTGTTGGAGAAACTGAAGGAAGATTTTTGCAGCAAAATAATGGTGCTTGGAGCAAA	C	Intron	2	2.42	DHS-MCV-2	-	-	TFP-FOXA1	-	-	-	FOXA1_(C-20)	-	-	MeDIP RawSignal	-	-
3048	CL	FOXA1_NCCM3, MIPOL1_NCCM19, TTC6_NCCM3	14	38005654	T	C	Intron	42	2.69	-	-	-	-	-	-	-	-	-	H3K4me3 RawSignal	MeDIP RawSignal	-	-
3039	CL	FOXA1_NCCM4, MIPOL1_NCCM20, TTC6_NCCM4	14	38016598	T	A	3'UTR	9	5.29	DHS-MCV-1	-	UTR:MIPOL1,UTR:MIPOL1,UTR:MIPOL1,UTR:MIPOL1	TFP-FOXA2,TFP-TCF4,TFP-GATA3,TFP-HDAC2,TFP-EP300,TFP-RAD21,TFP-ESR1,TFP-FOXA1,TFP-EP300,TFP-RXRA,TFP-FOXA1,TFP-HNF4G,TFP-SP1,TFP-RAD21,TFP-HNF4A,TFP-HNF4A,TFP-ELF1,TFP-FOXA1,TFP-JUND,TFP-BHLHE40	-	OREG1582098,OREG1640674,OREG1698326	-	TCF4,FOXA1_(C-20),ERalpha_a	DNase_hypersensitivity	-	MeDIP RawSignal	RNA-seq RawSignal	-
3291	CL	FOXA1_NCCM5, MIPOL1_NCCM21, TTC6_NCCM5	14	38048168	A	G	lincRNA	52	2.68	DHS-MCV-1	-	-	-	-	-	-	-	DNase_hypersensitivity	-	MeDIP RawSignal	-	-
3048	CL	FOXA1_NCCM6, MIPOL1_NCCM22, TTC6_NCCM6	14	38075070	T	C	IGR	42	3.81	-	-	-	-	-	-	-	-	-	-	MeDIP RawSignal	-	-
3065	MS	FOXA1_NCCM7, MIPOL1_NCCM23, TTC6_NCCM7	14	38108517	G	C	Intron	34	2.11	-	-	-	-	-	-	-	-	-	-	MeDIP RawSignal	-	-
3104	CL	FOXA1_NCCM8, MIPOL1_NCCM24, TTC6_NCCM8	14	38110929	CT	C	Intron	36	2.13	-	-	-	-	-	OREG1651415,OREG1593057	-	-	-	-	-	-	-
3198	PN	FOXA1_NCCM9, MIPOL1_NCCM25, TTC6_NCCM9	14	38113057	C	A	Intron	38	3.55	-	-	-	-	-	-	-	-	-	-	MeDIP RawSignal	-	-
3172	CL	FOXA1_NCCM10, TTC6_NCCM10	14	38139563	C	T	Intron	39	2.15	-	-	-	-	-	-	-	-	-	-	MeDIP RawSignal	-	-
3164	PN	FOXA1_NCCM11, TTC6_NCCM11	14	38142903	A	G	Intron	34	2.54	-	-	-	-	-	-	-	USF-1	-	-	MeDIP RawSignal	-	-
3048	CL	FOXA1_NCCM12, TTC6_NCCM12	14	38165558	T	C	Intron	36	2.34	-	-	-	-	-	-	-	-	-	-	MeDIP RawSignal	-	-
3046	CL	FOXA1_NCCM13, TTC6_NCCM13	14	38167167	T	C	Intron	47	2.99	-	-	-	-	-	OREG1595632,OREG1653966	-	-	-	-	MeDIP RawSignal	-	-
3104	CL	TTC6_NCCM14	14	38205795	A	G	Intron	33	3.22	-	-	-	-	-	-	-	-	-	-	-	-	-
3039	CL	TTC6_NCCM15	14	38283331	A	G	Intron	24	2.21	-	-	-	-	-	-	-	-	-	-	MeDIP-seq	-	-
3071	MS	TTC6_NCCM16	14	38312687	C	A	IGR	38	3.14	-	-	-	-	-	-	-	-	-	-	MeDIP-seq	-	-
3198	PN	TTC6_NCCM17	14	38325518	A	C	IGR	27	4.34	-	-	-	-	-	-	-	-	-	-	MeDIP-seq	-	-
3048	CL	TTC6_NCCM18	14	38339909	C	A	IGR	44	4.47	DHS-MCV-1	-	-	-	-	-	-	ELF1	DNase_hypersensitivity	-	MeDIP-seq	-	-
3100	CL	TTC6_NCCM19	14	38365075	G	A	IGR	4	3.59	-	-	-	-	-	-	-	-	-	-	MeDIP-seq	RNA-seq Raw Signal	-
3211	CL	TTC6_NCCM20	14	38371700	T	C	IGR	25	2.11	-	-	-	-	-	-	-	-	-	-	MeDIP-seq	-	-
3065	MS	TTC6_NCCM21	14	38438651	G	A	IGR	60	2.79	-	-	-	-	-	-	-	-	-	-	MeDIP-seq	-	-
3104	CL	TTC6_NCCM22	14	38442360	T	A	IGR	37	3.17	-	-	-	-	-	-	-	-	DNase_hypersensitivity	H3K4me3 RawSignal	MeDIP-seq	-	-
3198	PN	TTC6_NCCM23	14	38465567	A	T	IGR	35	2.77	DHS-MCV-1	-	-	-	-	-	-	-	DNase_hypersensitivity	-	-	-	-
3048	CL	TTC6_NCCM24	14	38546690	A	G	RNA	45	3.17	-	-	-	-	-	-	-	-	-	-	MeDIP-seq	RNA-seq Raw Signal	-
3187	PN	TTC6_NCCM25	14	38590448	T	A	RNA	44	2.94	-	-	-	-	-	-	-	-	-	-	MeDIP-seq	-	-
3009	CL	TTC6_NCCM26	14	38590637	A	G	RNA	44	2.25	DHS-MCV-7	-	-	TFP-MAFK,TFP-MAFK	-	-	-	MAFF,MAFK	DNase_hypersensitivity	-	MeDIP-seq	-	-

## Sheet: Key 4 columns
Column Letter	Name	Description
A	SweGBM-1 WGS Sample ID	SweGBM-1 Sample Name
B	Molecular classification for the tumor	Can be either Classical, Mesenchymal, or Proneural
C	Mutation Name	Gene + Associated NCCM#
D	Chrom#	Chromosome number
E	Posi.	Position(s) where SPM/SIM is observed.
F	Ref.	Reference allele
G	Alt.	Alternate allele
H	Mutation Classification	Type of change for the SPM/SIM.
I	VAF (%)	Variant Allele Fraction
J	GERP RS	GERP RS score
K	DHS	Dnase I hypersensitive sites derived from the ENCODE project.
L	Promoter	Promoter annotations derived from GENCODE v16.
M	UTR	UTR annotations derived from GENCODE v16.
N	TF	Transcription factor binding sites derived from the ENCODE project.
O	TSS	Transcription start sites derived by taking the 100bp intervals immediately upstream of all GENCODE coding gene annotations.
P	ORegAnno	SPM/SIM mapped to a regulatory region, which come from a catalogue of regulatory elements in the 'Open Regulatory Annotation' database.
Q	Cosnv. TFBS	SPM/SIM mapped mapped to a conserved transcription factor binding site.
R	Txn. Fac. ChIP	This track shows regions where transcription factors, proteins responsible for modulating gene transcription, bind to DNA as assayed by ChIP-seq (chromatin immunoprecipitation with antibodies specific to the transcription factor followed by sequencing of the precipitated DNA).
S	DNAse Clusters	Digital DNaseI Hypersensitivity Clusters from ENCODE -- DNase hypersensitive areas assayed in a large collection
T	H3K4me3	H3K4Me3 track shows a histone mark associated with promoters. The H3K4Me3 histone mark is the tri-methylation of lysine 4 of the H3 histone protein, and it is associated with promoters that are active or poised to be activated.
U	MeDIP RawSignal	MeDIP-seq uses immunoprecipitation to extract the methylated fraction of the genome. DNA methylation in cancer plays a variety of roles, helping to change the healthy regulation of gene expression to a disease pattern
V	RNA RawSignal	Transcription Levels Assayed by RNA-seq.
W	Enhancers	Enhancer sequences are regulatory DNA sequences that, when bound by specific proteins called transcription factors, enhance the transcription of an associated gene.
